# Supplementary material for: Blue Light Enhances the Antioxidant, Antimicrobial, and Antitumor Potential of the Green Microalgae Coelastrella sp. BGV
Source: Plants (Basel). 2024 Nov 23;13(23):3295. doi: 10.3390/plants13233295 (PMC11644280; doi:10.3390/plants13233295)
Supplement: Supplementary file 1 [file plants-13-03295-s001.zip]

Archive with 1 entries (1 files):
- plants-3276772-supplementary.pdf
